# Supplementary material for: Inhibition of Chk1 with Prexasertib Enhances the Anticancer Activity of Ciclopirox in Non-Small Cell Lung Cancer Cells
Source: Cells. 2024 Oct 23;13(21):1752. doi: 10.3390/cells13211752 (PMC11544771; doi:10.3390/cells13211752)
Supplement: Supplementary file 1 [file cells-13-01752-s001.zip]

Archive with 1 entries (1 files):
- cells-3159293-supplementary.pdf
